# Supplementary material for: Diabetic kidney disease in northwest Ethiopia: Prevalence and determinants among adults with type 2 diabetes
Source: PLoS One. 2026 Feb 20;21(2):e0343210. doi: 10.1371/journal.pone.0343210 (PMC12923007; doi:10.1371/journal.pone.0343210)
Supplement: S2 File — (XLS) [file pone.0343210.s002.xls]

## Sheet: DKD data set
code	Age(years)	Sex(1=Male, 2=Female)	Duration of DM(years)	Comorbidity(1=Yes, 2=No)	Height(CM)	Weight(Kg)	BMI(wt/M2)	Systolic BP(mmHg)	Diastolic BP(mmHg)	Serum BUN(mg/dl)	Serum creatinine(mg/dl)	Hemoglobin A1c(%)	Fasting blood glucose(mg/dl)	24-hr urine albumin(mg/24hrs)	Urine ACR(mg/g)	Serum Cystatin C(mg/dl)
1	50	2	4	2	159	70	27.7	100	60	21	0.5	14	190	12.15	8.1	0.5
2	65	1	16	2	170	78	27	130	90	23	0.8	9.1	200	11.2	117.37	0.69
3	55	2	10	2	161	69	26.6	120	70	32	0.6	13.4	150	31.395	19.13	0.58
4	56	2	0.75	2	165	75	27.5	120	80	26	0.8	6.1	135	5.5	5.35	0.88
5	83	1	6	1	165	80	29.4	135	70	39	1.8	5	125	40.85	199.75	0.91
6	50	1	3	2	160	70	27.3	131	81	21	1.2	4.9	150	28.8	39.52	1.15
7	87	1	3	2	171	68	23.3	114	65	28	0.7	6.2	170	0.2	6.44	0.74
8	65	2	9	2	165	75	27.55	126	97	34	0.7	9.2	140	5.64	23.29	0.59
9	65	2	4	1	162	65	24.77	130	80	23	0.7	6.5	120	17.4	17.42	0.6
10	80	1	12	1	170	85	29.41	110	70	36	1.2	11	100	21.255	20.92	1.05
11	46	2	6	2	158	75	30	120	80	17	0.6	5.8	125	1.1	9.3	0.58
12	80	2	14	1	150	46	20.4	125	60	51	0.8	8.7	154	1.14	21	0.57
13	65	1	12	1	165	68	25	110	70	17	0.9	4.7	154	17.28	17.07	0.82
14	57	2	5	2	164	65	24.2	135	60	23	0.5	8.9	144	22.32	635.13	0.54
15	56	2	16	2	165	60	22	151	91	36	0.7	8.1	145	33.2	19.93	0.61
16	70	2	7	1	154	78	32.9	146	82	21	0.6	13.7	359	111.93	265.54	0.67
17	67	1	21	1	171	80	27.4	137	78	25	0.6	9.2	166	141.6	93.71	0.8
18	57	2	8	2	163	80	29.7	157	72	19	0.6	6.6	156	1.47	10.8	0.66
19	56	1	5	1	170	83	28.7	139	76	11	0.9	5.2	200	9.1	0.73	0.95
20	75	1	18	1	170	78	27	130	60	21	0.8	9.3	125	34.36	23.16	0.58
21	60	2	3	1	148	65	29.7	130	70	10	0.6	8.4	135	4.26	16.81	0.55
22	65	1	5	2	165	70	25.7	105	74	25	0.7	7.7	97	19.95	135.16	0.95
23	67	1	0.5	2	172	50	16.9	95	60	31	0.9	8.8	160	3.185	18.29	1.01
24	66	2	1	2	153	45	19.2	110	60	29	0.6	8.5	170	32.5	30.75	0.78
25	65	1	17	2	172	68	23	120	64	23	0.8	14	137	25.2	269.09	0.48
26	70	1	13	1	156	54	22.2	150	90	32	0.8	11	176	18.98	513.21	0.79
27	70	2	3	2	151	56	24.6	130	85	19	0.6	5.9	100	0.975	23.69	0.69
28	51	2	2	1	163	84	31.6	110	70	57	2.1	5.9	120	13.14	32.1	1.63
29	74	2	7	1	152	55	23.8	120	80	36	0.6	6.3	120	19.76	131.25	0.68
30	50	1	1	2	165	60	22	115	65	23	0.9	6.9	125	0.37	7.66	0.77
31	56	2	5	2	152	52	22.5	108	66	41	0.8	8	180	4.6	27.3	0.7
32	59	1	10	1	165	55	20.2	130	70	23	0.9	6.8	110	4.95	65	0.74
33	52	1	12	1	173	85	28.4	147	75	25	0.8	9.3	220	3.6	6.49	0.63
34	70	1	15	2	158	66	26.4	120	80	35	0.9	11.2	230	3.51	20.46	0.71
35	64	1	20	1	165	75	27.55	147	76	88	2.1	9.2	190	279.8	545.31	2.23
36	52	2	5	1	165	70	25.7	140	70	25	0.8	7.5	175	43	80.2	0.9
37	51	2	7	2	161	79	30.5	105	65	13	0.6	14	237	34.27	10.5	0.4
38	70	2	6	1	152	55	23.8	130	65	19	0.5	13.8	174	10.7	567.48	0.94
39	35	2	5	2	175	65	21.2	110	70	19	0.5	13.4	277	1.4	181.79	0.62
40	51	1	0.917	1	175	77	25.14	145	83	25	0.8	7.2	200	17.71	17.98	1.44
41	46	2	6	2	163	78	29.4	110	80	19	0.7	9.5	236	6.84	128.57	0.56
42	75	1	11	1	171	70	23.94	130	70	19	0.8	7.1	180	4.5	20.18	0.65
43	53	2	6	1	159	75	29.7	120	80	29	0.9	11.5	220	8.64	215.38	0.86
44	72	2	8	2	161	74	28.5	130	80	26	0.7	13.3	273	13	2044.3	0.59
45	32	2	8	2	142	40	19.8	135	83	11	0.5	7	104	3	520	0.46
46	52	1	0.5	1	166	60	21.8	135	80	19	0.6	10.2	200	12.3	16.88	0.59
47	55	2	1	1	160	45	17.6	135	88	41	0.9	8.7	225	13.26	70.73	0.83
48	55	1	14	1	168	68	24	142	83	27	0.8	7.2	130	69	147.55	0.7
49	65	1	9	1	157	70	28.4	140	60	23	0.9	8.2	131	26.715	636.17	0.81
50	70	2	3	1	149	50	22.5	113	79	27	0.7	7.1	161	10.8	10.13	0.46
51	70	2	10	1	152	75	32.5	143	70	17	0.7	10.7	230	16.56	2.96	0.78
52	60	2	6	1	159	50	19.8	130	67	28	0.9	8.1	196	3.6	541.03	0.77
53	53	1	7	2	173	75	25	138	83	15	0.7	7.4	128	12.73	6.37	0.59
54	51	2	2	1	150	65	28.9	130	90	13	0.6	9.5	250	0.24	1143.2	0.53
55	49	2	5	1	161	79	30.5	125	70	25	0.9	8.4	174	2.61	10	0.77
56	75	2	10	1	147	71	32.9	121	69	17	0.3	8.6	157	5.25	254.93	0.88
57	55	2	12	1	156	73	30	135	70	27	0.83	8.1	168	1.7	126.58	0.83
58	72	1	15	1	165	74	27.2	130	70	32	1	7.7	148	11.1	16.06	0.77
59	47	1	7	1	168	65	23	120	80	27	0.9	8.1	160	52.4	34.78	0.75
60	45	2	0.5	1	155	85	35.4	110	70	21	0.6	6.7	141	7.4	5.54	0.72
61	53	1	5	1	167	76	27.3	140	92	19	0.8	6.8	109	20.33	12.4	0.68
62	62	1	12	2	164	55	20.5	130	80	19	0.8	6.8	176	0.5	16.85	0.71
63	48	2	13	1	158	70	28	140	90	11	0.7	7.2	158	57.6	27.03	0.61
64	50	2	12	1	170	54	21.9	160	75	27	0.8	6.5	165	15.7	1106.4	0.83
65	45	2	13	1	158	62	24.8	130	70	15	0.6	10.1	239	1.8	24.73	0.57
66	65	2	3	2	154	60	25.3	130	80	19	0.5	8.9	215	1.96	25.76	0.61
67	67	1	23	1	167	84	30.1	120	70	77	1.3	6.8	150	94.5	6800	1.44
68	65	1	10	1	160	68	26.6	130	80	27	1.3	5.6	119	33.15	2127.66	1.38
69	68	1	8	1	167	70	25	110	70	32	1	7	118	16.8	22.79	0.99
70	57	1	12	2	164	59	21.9	120	70	11	0.8	10.1	159	8.4	45.45	0.63
71	65	2	25	1	145	55	25.7	92	57	32	0.6	6.7	140	19.38	5.53	0.9
72	45	2	3	2	149	59	26.6	148	92	15	0.6	6.4	136	1026.36	1593.7	0.49
73	48	1	1	2	170	72	24.9	111	70	25	0.8	5.8	144	22.8	68.493	0.67
74	74	1	15	1	164	62	22.7	143	63	40	1	5.7	104	13.5	163	1.07
75	54	1	3	2	167	69	24.7	130	72	15	0.7	7.4	140	12.825	11.86	0.63
76	74	2	7	1	151	64	28	145	60	25	0.8	6	130	21.6	43.16	0.53
77	70	2	20	1	156	60	24.6	144	94	15	0.7	14	106	12.12	130.12	0.75
78	54	2	2	2	165	71	26	107	69	25	0.7	6.6	144	166.4	80.65	0.6
79	72	1	15	1	170	70	24.22	130	60	62	1.2	8.7	210	61.91	319	0.6
80	54	2	5	1	150	90	40	110	70	19	0.6	7.3	170	25.68	71.43	0.87
81	65	2	28	2	151	54	23.7	110	70	23	0.8	7.5	57	51.3	39.55	0.77
82	68	1	15	1	175	70	22.9	120	65	92	4.2	7.8	160	663.7	1063.83	2.69
83	40	2	4	1	158	80	32	128	85	15	0.5	14	160	22.1	10.95	0.65
84	60	2	4	1	151	52	22.8	110	70	21	0.6	6.5	162	59.28	6.25	0.72
85	60	2	7	1	165	71	26	135	80	19	0.5	11.6	231	13.77	510	0.67
86	49	2	2	2	162	60	22.7	110	70	9	0.5	7.7	125	239.04	1.65	0.45
87	67	1	10	1	161	67	25.8	140	67	23	0.8	9.9	174	35.88	30.61	0.67
88	84	2	5	1	146	50	23.5	110	60	19	0.6	14	135	12.78	121.69	0.83
89	66	2	11	1	170	94	32.5	100	60	15	0.6	14	144	24	5319.14	1
90	63	1	17	1	169	71	24.9	115	60	15	0.6	8.3	100	30.4	31.13	0.49
91	55	1	5	2	168	70	24.8	147	82	25	0.8	6.3	115	87.85	47.25	0.65
92	49	1	2	1	174	70	23.1	174	76	17	0.6	7.2	87	13.95	51.04	0.54
93	52	2	0.75	1	168	75	26.6	110	75	15	0.5	6.8	131	669.28	30.4	0.61
94	62	1	1	1	169	52	18.2	146	73	32	1	7	137	39.195	66.4	1.18
95	60	2	3	2	155	55	22.9	98	62	25	0.5	6.6	169	21	10.14	0.89
96	60	2	0.5	1	152	50	21.6	130	60	19	0.8	14	115	6.5	37.58	0.89
97	55	2	5	1	149	70	31.5	121	70	22	0.8	8.6	149	35.8	12.8	0.6
98	72	1	5	1	168	60	21.3	140	72	24	0.8	5.8	148	11.875	28.67	0.7
99	65	2	1	1	151	55	24.12	120	85	17	0.7	8.1	118	6.435	13.83	0.63
100	60	2	0.5	1	157	85	34.5	143	92	19	0.6	6.5	161	11.875	7.77	1.18
101	50	1	1	1	170	88	30.1	148	83	21	0.9	7.8	119	2.2	14.39	0.67
102	48	2	7	2	165	70	25.7	130	80	25	0.8	8	169	141.8	60.98	0.48
103	56	1	0.5	2	165	60	22	150	80	19	0.8	6	163	61.74	10.94	0.67
104	50	2	3	1	161	59	22.76	132	83	27	0.8	7.6	235	5.55	2976.19	0.41
105	73	2	10	1	152	65	28.1	140	60	48	0.7	7.4	126	0.4	29.5	0.87
106	78	1	18	1	179	70	21.8	140	70	130	5.7	14	225	984.81	3968.25	3.5
107	60	1	10	2	165	59	21.7	120	70	19	0.7	6	132	6.48	11.63	0.54
108	65	2	14	1	155	72	29.6	160	85	23	0.6	6.2	108	1.8	11.5	0.65
109	75	2	4	1	153	48	20.5	110	64	25	0.8	5.4	135	9.01	17.33	0.63
110	63	2	8	2	151	69	30.3	136	70	17	0.7	4.5	96	20.13	21.7	0.7
111	88	1	3	1	163	74	28.9	158	74	29	1	14	210	154.2	211.93	0.75
112	79	2	9	1	163	50	18.82	120	70	21	0.5	7.4	165	12.15	20.2	0.5
113	67	1	19	1	182	89	26.87	130	70	24	1	14	135	12.04	8.28	1.33
114	50	2	5	2	155	55	22.9	120	72	19	0.6	6.1	163	7.83	15	0.48
115	58	2	7	2	155	55	22.9	120	70	36	0.64	14	185	3.68	8.87	0.72
116	70	1	8	2	165	67	24.6	110	60	36	1	7.2	125	11.2	13.52	0.8
117	70	2	17	1	152	65	28	125	90	19	0.7	14	198	31.4	122.51	0.79
118	73	2	5	1	155	59	24.6	125	75	15	0.6	5.6	132	60.39	35	0.79
119	40	2	10	2	152	72	31.2	132	68	25	0.7	7.7	152	3	10.64	0.67
120	44	2	8	2	149	54	24.3	116	74	11	0.7	9.1	156	2.25	30	0.53
121	60	2	12	2	143	50	24.5	110	70	17	0.6	8	178	5.76	59.23	0.72
122	46	2	2	2	151	62	27.2	100	70	19	0.6	7.1	123	3.68	8.4	0.71
123	65	2	4	2	150	70	31	140	70	17	0.6	7.7	143	15.58	15.64	0.66
124	80	2	25	1	165	80	29	140	65	40	0.8	9.6	142	2.04	9.22	1.23
125	48	1	5	2	174	75	24.8	130	80	32	0.7	7.2	142	0.5	11.33	0.5
126	41	1	2	2	174	65	21.5	164	99	28	0.9	7.5	154	65.4	130.2	0.68
127	60	1	1	1	168	66	23.4	150	80	25	0.7	14	117	10.12	13.27	0.61
128	52	2	3	2	146	40	18.8	104	77	13	0.5	10	110	5.5	79.8	0.5
129	59	1	4	1	165	65	23.9	120	80	27	0.8	5.5	61	5.96	11.7	0.67
130	32	1	2	2	164	66	24.5	108	75	27	0.7	8.3	132	40.85	45.69	0.94
131	65	2	0.75	1	150	45	20	122	91	23	0.6	11.4	259	45.24	52.5	0.47
132	73	1	6	2	162	70	26.7	140	80	15	0.6	8.8	151	6.15	8.38	0.55
133	30	1	3	2	178	75	23.67	130	80	21	0.7	7.1	165	5.33	7.56	0.53
134	77	1	15	1	164	66	24.5	169	81	61	1.8	12.3	301	4.6	42	1.7
135	80	1	10	1	169	68	23.8	140	80	43	1.1	7.9	154	26.72	21.19	1.32
136	46	1	1	1	170	80	27.7	140	90	15	0.7	5.1	89	8.82	1.58	0.63
137	59	2	13	1	158	90	32	137	71	23	0.7	10.7	97	28.8	9.89	0.69
138	47	2	3	2	156	60	24.6	138	93	27	0.9	9	213	24.2	65	0.97
139	72	2	13	2	154	55	23.2	125	65	17	0.6	8.5	183	0.3	40.63	0.62
140	50	2	12	1	156	47	19.3	140	80	23	0.6	6.1	155	13.37	9.15	0.74
141	56	1	1	2	172	60	20.3	100	70	23	0.7	8.8	321	2.2	100.58	0.51
141	70	2	20	2	156	85	34.1	161	70	57	0.7	14	387	18.9	209.74	0.62
143	65	2	2	2	146	39	18.3	129	89	27	0.7	5.5	206	106.47	1502	0.88
144	55	2	10	1	150	65	28.9	128	75	13	0.7	13.6	254	14.1	10.19	0.52
145	58	1	10	1	172	98	33.1	125	75	38	0.8	7.1	145	40.736	827.38	0.72
146	60	2	0.5	2	155	60	25	100	70	39	0.7	8.6	181	5.64	10.63	0.8
147	65	2	15	2	153	69	29	125	80	17	0.6	12.4	259	17.4	13.5	0.6
148	52	2	5	1	143	71	34.2	125	80	27	0.5	14	160	5.35	263.16	0.55
149	60	1	9	1	164	61	20.6	120	70	19	0.7	7	100	7.98	60.89	0.78
150	66	2	1	1	156	84	34.5	130	80	17	0.6	6.9	191	4	19.2	0.71
151	60	1	25	1	177	90	28.73	140	70	35	0.9	10.4	190	246.78	6031	0.93
152	45	2	4	1	159	60	23.73	160	80	19	0.6	10.7	286	54.82	10000	0.87
153	55	2	8	1	149	64	28.83	166	90	17	0.4	12.3	264	108.78	80.8	0.55
154	70	2	5	2	163	60	22.6	130	85	27	0.57	5.1	130	17.4	255.06	1.05
155	75	1	6	1	157	62	25.2	150	80	43	1.2	6.5	141	17.01	86.25	1.25
156	64	1	10	2	169	70	24.5	120	80	29	0.8	6.8	136	8.5	28.77	0.78
157	53	1	0.5	1	172	89	30.1	120	80	25	0.8	5.9	67	5.76	13.82	0.57
158	40	2	10	1	155	89	37	120	80	14	0.6	14	228	116.61	93.44	0.83
159	55	1	14	1	171	75	25.6	150	75	32	0.7	8.1	212	28.98	69.33	0.62
160	70	2	10	1	154	62	26	110	60	29	0.6	7.3	197	5.4	6.81	0.7
161	67	2	9	2	160	69	27	110	70	21	0.6	11	318	0.327	286	0.6
162	72	2	6	2	145	68	32.3	116	70	25	0.6	14	117	21.26	21.69	0.67
163	50	2	0.33	1	153	60	25.6	140	70	30	0.5	9.5	196	17.4	54.75	0.66
164	60	2	3	1	154	70	29	160	80	19	0.6	9	180	122.22	224	0.89
165	68	2	0.83	1	148	50	22.8	150	90	25	0.7	9.8	146	0.2	26.6	1.2
166	50	2	2	1	153	55	23.5	130	80	11	1.4	7.8	154	23	450	1.34
167	65	2	3	2	155	60	25	130	75	31	0.6	10.8	141	35.4	63.33	0.57
168	56	1	18	2	168	60	21.3	120	70	30	0.4	8.1	149	22.8	643.75	0.68
169	58	1	6	1	172	78	26.4	151	73	47	1.4	9.5	124	33.2	1006.3	1.51
170	70	1	8	1	180	70	21.6	140	90	45	0.9	10.4	200	337.28	0.05	1.06
171	62	2	6	1	165	60	22	120	80	42	1	6.8	130	14.1	17.53	1.49
172	57	1	1	1	174	70	23	120	70	35	0.7	7.8	175	3.99	20.89	0.49
173	60	2	1	1	165	62	22.8	160	90	23	0.6	7.6	165	3.2	10.71	0.5
174	40	2	1	1	160	65	25.4	140	90	21	0.6	7.7	171	5.76	63.24	0.69
175	64	2	5	2	162	56	21.3	120	70	34	0.7	7.4	168	4.85	21.41	0.67
176	68	1	5	1	178	75	23.7	120	70	75	2	8.2	210	3.69	14.24	1.47
177	53	1	3	1	170	70	24.2	180	120	27	0.9	9.1	230	0.2	22.59	0.55
178	66	1	2	1	172	72	24.3	160	80	86	2.6	7.1	180	15.48	47.7	1.9
179	47	1	5	1	177	78	24.9	130	80	23	0.8	9.2	240	150.4	91.94	0.63
180	59	1	11	1	175	67	21.9	110	80	20	1.1	6.7	115	7.95	15.69	0.9
181	53	1	13	1	162	80	30.5	125	70	23	0.71	11.2	230	35.7	193.52	0.6
182	60	2	9	2	149	65	29.28	130	80	13	0.62	7.6	170	13.4	155.9	1.13
183	60	2	8	2	161	54	20.8	138	70	23	0.4	7.6	141	1.12	222.86	0.59
184	50	1	11	1	159	66	26.1	160	86	27	0.6	11	101	9.01	16129	0.69
185	63	1	25	1	164	75	27.9	140	70	98	3.4	14	125	327.52	9615.38	1.38
186	53	1	20	1	172	85	28.73	120	80	19	0.6	10.8	320	17.4	8	0.54
187	65	2	0.5	1	154	60	25.3	185	95	15	0.5	8.1	213	20.3	14.27	0.71
188	54	1	2	1	167	80	28.7	135	80	29	0.6	9.5	125	19.1	9.51	0.51
189	66	1	10	1	178	72	22.72	110	70	33	0.9	9.5	210	30.1	50	0.75
190	66	2	27	1	169	85	29.7	130	65	30	0.7	14	190	43.69	25.1	1.02
191	57	2	7	2	155	65	27.06	105	70	27	0.7	10.9	250	1.14	4.24	0.57
192	65	1	23	1	160	65	25.4	125	70	27	0.5	6.1	132	271.12	4.196	0.41
193	50	2	15	2	154	45	19	180	64	29	0.6	10.5	243	19.3	3.62	0.57
194	66	2	3	2	150	70	31.1	120	70	25	0.6	9.3	182	9.5	27	0.77
195	56	2	4	2	156	64	26.3	130	73	19	0.4	14	291	30.84	20.91	0.53
196	50	2	10	2	158	60	24	130	80	23	0.7	10.5	96	34.4	11.09	0.63
197	60	2	10	1	168	78	27.63	150	80	30	0.8	10.1	171	1.56	17.37	0.77
198	70	1	2	1	171	65	22.2	130	70	3	1	8.8	144	8.9	2.16	1.09
199	60	2	1	2	159	68	26.9	149	76	23	0.6	9.5	146	4.01	3.411	0.55
200	74	2	7	1	151	65	28.5	145	60	25	0.8	6.9	130	50.68	43.16	1.32
201	60	1	12	1	160	64	25	120	80	19	0.8	6	110	1.08	15	0.6
202	65	1	20	1	166	68	24.68	140	70	60	1.6	8.5	150	80	160	1.7
203	63	2	6	1	151	70	30.7	150	75	25	0.8	7.8	185	0.7	4.2	0.77
204	78	2	1	1	155	77	32	125	70	17	0.9	6.8	135	0	21.12	1.09
